# Supplementary material for: A Decade of Lymphoma-Associated Hemophagocytic Lymphohistiocytosis: Does the Outcome Improve?
Source: J Clin Med. 2021 Oct 30;10(21):5114. doi: 10.3390/jcm10215114 (PMC8584765; doi:10.3390/jcm10215114)
Supplement: Supplementary file 1 [file jcm-10-05114-s001.zip]

Archive with 1 entries (1 files):
- jcm-1442226-supplementary.pdf
